# Supplementary material for: Molecular Re-Diagnosis with Whole-Exome Sequencing Increases the Diagnostic Yield in Patients with Non-Syndromic Retinitis Pigmentosa
Source: Diagnostics (Basel). 2023 Feb 14;13(4):730. doi: 10.3390/diagnostics13040730 (PMC9954991; doi:10.3390/diagnostics13040730)
Supplement: Supplementary file 1 [file diagnostics-13-00730-s001.zip]

Archive with 1 entries (1 files):
- diagnostics-2189491-supplementary.pdf
